# Supplementary material for: Circular RNA circPGD contributes to gastric cancer progression via the sponging miR-16-5p/ABL2 axis and encodes a novel PGD-219aa protein
Source: Cell Death Discov. 2022 Sep 14;8:384. doi: 10.1038/s41420-022-01177-0 (PMC9472197; doi:10.1038/s41420-022-01177-0)
Supplement: Supplementary file 7 — Additional file 7-Table S1 [file 41420_2022_1177_MOESM7_ESM.xlsx]

## Sheet: Sheet1
	Additional file 7: Table S1: The correlation of ABL2 expression level to cinicopathological characteristics of gastric cancer
	Parameter	Case	ABL2 expression		P-value
			High (n=35)	Low (n=22)
	Age (years)
	≤65	30	20	10	0.4259
	>65	27	15	12
	Sex
	Male	30	19	11	0.7909
	Female	27	16	11
	Differentiation
	Well+Moderate	34	19	15	0.4073
	Poor	23	16	7
	Lymph node metastasis
	Yes	29(32.2%)	24	8	0.0329
	No	31(34.4%)	11	14
	TNM stage
	Ⅰ+Ⅱ	21(23.3%)	15	16	0.0278
	Ⅲ+Ⅳ	33(36.7%)	20	6
