# Supplementary material for: Circular RNA circPGD contributes to gastric cancer progression via the sponging miR-16-5p/ABL2 axis and encodes a novel PGD-219aa protein
Source: Cell Death Discov. 2022 Sep 14;8:384. doi: 10.1038/s41420-022-01177-0 (PMC9472197; doi:10.1038/s41420-022-01177-0)
Supplement: Supplementary file 8 — Additional file 8-Table S2 [file 41420_2022_1177_MOESM8_ESM.xlsx]

## Sheet: Sheet1
	Additional file 8: Table S2: Antibodies used in the article
	Antibody Name	catalog number	vendor
	E-Cadherin	60335-1-Ig	proteintech
	N-Cadherin	66219-1-Ig	proteintech
	MMP2	66366-1-Ig	proteintech
	MMP9	27306-1-AP	proteintech
	Vimentin	60330-1-Ig	proteintech
	PCNA	60097-1-Ig	proteintech
	BAX	60267-1-Ig	proteintech
	BCL2	60178-1-Ig	proteintech
	SMAD2+SMAD3	ab63672	Abcam
	SMAD2+SMAD3（phosphoT8）	ab272332	Abcam
	YAP	YT4923	ImmunoWay
	Phospho-YAP1（Ser127）	PA5-17481	Thermo Fisher
	ABL2	ab134134	Abcam
	GAPDH	5174S	CST
